# Supplementary material for: Chemoenzymatic Synthesis with Plant Oxidases and Metabolic Engineering Enable Rapid Access to Rare Gibberellins
Source: J Am Chem Soc. 2026 Apr 29;148(18):19436–46. doi: 10.1021/jacs.6c06067 (PMC13185120; doi:10.1021/jacs.6c06067)
Supplement: Supplementary file 1 [file ja6c06067_si_001.xlsx]

## Sheet: Tabelle1
	13,18-Dihydroxy- ent-labd-8(17)-en- 15-oic acid (18)	ent-Labd-8(17)-en- 15,18-dioic acid (17)	Fujenoic acid (24)	Steviol (29)	Isosteviol (30)	Ent-kaurenoic acid (19)	7ꞵ-Hydroxy- ent-kaurenoic acid (22)	6ꞵ,7ꞵ-Dihydroxy- ent-kaurenoic acid (23)	16α,17-Dihydroxy- ent-kauranoic acid (20)	16ꞵ,17-Dihydroxy- ent-kauranoic acid (21)	7β,16α,17-Trihydroxy- ent-kauranoic acid (26)	6ꞵ,7ꞵ,16α-Trihydroxy- ent-kauranoic acid (27)	GA12 (5)	GA14 (6)	GA36 (9)	GA13 (8)	GA4 (2)	GA7 (3)	GA1 (4)	GA3 (1)
AtGA3ox1
AtGA2ox1
RoCYP76AH22
MdDOX-Co
AtCYP72A9
AtCYP714A2
AtCYP714A1
At2g3669
IrCYP706V6
IrCYP706V7
