# Supplementary material for: Chemoenzymatic Synthesis with Plant Oxidases and Metabolic Engineering Enable Rapid Access to Rare Gibberellins
Source: J Am Chem Soc. 2026 Apr 29;148(18):19436–46. doi: 10.1021/jacs.6c06067 (PMC13185120; doi:10.1021/jacs.6c06067)
Supplement: Supplementary file 2 [file ja6c06067_si_002.xlsx]

## Sheet: Tabelle1
Metabolite	Compound name	Structure	Level of confidence	Produced by (percentage, mass shift)
M1	16α,17-Dihydroxy-ent-kauranoic acid (20)		Standard	AtCYP714A1 + ent-kaurenoic acid (19) (49.6%, +34) AtCYP72A9 + ent-kaurenoic acid (19) (27.2%, +34)
M2	13,17-Dihydroxy-16-epi-ent-kauranoic acid		Electrospray ionization mass spectrometry (ESIMS)	AtCYP714A1 + ent-kaurenoic acid (19) (11.3%, +34)
M3	17-Hydroxy-16-epi-ent-kauranoic acid		Electrospray ionization mass spectrometry (ESIMS)	AtCYP714A1 + ent-kaurenoic acid (19) (7.0%, +18)
M4	13,16α-Dihydroxy-ent-kauranoic acid		GC-MS fragmentation pattern (EIMS)	AtCYP714A1 + ent-kaurenoic acid (19) (5.5%, +34) AtCYP714A1 + steviol (29) (14.2%, +18) AtCYP714A2 + steviol (29) (1.7%, +18)
M5	Steviol (29)		Standard	AtCYP714A1 + ent-kaurenoic acid (19) (4.9%, +16) AtCYP72A9 + ent-kaurenoic acid (19) (1.0%, +16) AtCYP714A2 + ent-kaurenoic acid (19) (84.8%, +16)
M6	16,17-Epoxy-13-hydroxy-ent-kauranoic acid		GC-MS fragmentation pattern (EIMS)	AtCYP714A1 + ent-kaurenoic acid (19) (4.1%, +32) AtCYP714A1 + steviol (29) (25.3%, +16) AtCYP714A2 + steviol (29) (2.3%, +16)
M7	16-epi-ent-Kauran-17,19-dioic acid		Electrospray ionization mass spectrometry (ESIMS)	AtCYP714A1 + ent-kaurenoic acid (19) (1.6%, +32)
M8		unknown	Electrospray ionization mass spectrometry (ESIMS)	AtCYP714A2 + ent-kaurenoic acid (19) (10.1%, +32)
M9	15ꞵ-Hydroxy-ent-kaurenoic acid (35)		Standard	IrCYP706V7 + ent-kaurenoic acid (19) (95.1%, +16)
M10	13,16α,17-Trihydroxy-ent-kauranoic acid		GC-MS fragmentation pattern (EIMS)	AtCYP714A1 + steviol (29) (8.8%, +34) AtCYP714A2 + steviol (29) (3.1%, +34) AtCYP714A1 + 16α,17-dihydroxy-ent-kauranoic acid (20) (7.3%, +16) AtCYP714A2 + 16α,17-dihydroxy-ent-kauranoic acid (20) (35.6%, +16)
M11	13,15ꞵ-Dihydroxy-ent-kaurenoic acid		GC-MS fragmentation pattern matching published data (EIMS Std)	IrCYP706V7 + steviol (29) (13.2%, +16)
M12		unknown	Electrospray ionization mass spectrometry (ESIMS)	AtCYP714A1 + isosteviol (30) (3.8%, +16)
M13		unknown	Electrospray ionization mass spectrometry (ESIMS)	AtCYP714A1 + isosteviol (30) (2.5%, +16)
M14		unknown	Electrospray ionization mass spectrometry (ESIMS)	IrCYP706V7 + isosteviol (30) (4.8%, +16)
M15	7ꞵ-Hydroxy-16-epi-ent-kauran-17,19-dioic acid (32)		Full NMR and HRMS	AtCYP714A1 + 7ꞵ-hydroxy-ent-kaurenoic acid (22) (16.2%, +32)
M16	7β,17-Dihydroxy-16-epi-ent-kauranoic acid (31)		Full NMR and HRMS	AtCYP714A1 + 7ꞵ-hydroxy-ent-kaurenoic acid (22) (10.0%, +18)
M17	7β,16α,17-Trihydroxy-ent-kauranoic acid (26)		Full NMR and HRMS	AtCYP714A1 + 7ꞵ-hydroxy-ent-kaurenoic acid (22) (7.2%, +34) AtCYP72A9 + 7ꞵ-hydroxy-ent-kaurenoic acid (22) (22.4%, +34)
M18	7ꞵ,13-Dihydroxy-16-epi-ent-kauran-17,19-dioic acid		Electrospray ionization mass spectrometry (ESIMS)	AtCYP714A1 + 7ꞵ-hydroxy-ent-kaurenoic acid (22) (0.7%, +48)
M19	7ꞵ,13-Dihydroxy-ent-kaurenoic acid		GC-MS fragmentation pattern matching published data (EIMS Std)	AtCYP72A9 + 7ꞵ-hydroxy-ent-kaurenoic acid (22) (3.9%, +16) AtCYP714A2 + 7ꞵ-hydroxy-ent-kaurenoic acid (22) (93.1%, +16)
M20	6β,7β,17-Trihydroxy-16-epi-ent-kauranoic acid (33)		Full NMR and HRMS	AtCYP714A1 + 6ꞵ,7ꞵ-dihydroxy-ent-kaurenoic acid (23) (18.3%, +18) AtCYP72A9 + 6ꞵ,7ꞵ-dihydroxy-ent-kaurenoic acid (23) (2.2%, +18)
M21	6β,7β,13,17-Tetrahydroxy-16-epi-ent-kauranoic acid		Electrospray ionization mass spectrometry (ESIMS)	AtCYP714A1 + 6ꞵ,7ꞵ-dihydroxy-ent-kaurenoic acid (23) (2.1%, +34) AtCYP714A2 + 6ꞵ,7ꞵ-dihydroxy-ent-kaurenoic acid (23) (0.7%, +34)
M22	6β,7ꞵ-Dihydroxy-16-epi-ent-kauran-17,19-dioic acid		GC-MS fragmentation pattern (EIMS)	AtCYP714A1 + 6ꞵ,7ꞵ-dihydroxy-ent-kaurenoic acid (23) (2.1%, +32)
M23	6ꞵ,7ꞵ,16α-Trihydroxy-ent-kauranoic acid (27)		Standard	AtCYP714A1 + 6ꞵ,7ꞵ-dihydroxy-ent-kaurenoic acid (23) (1.8%, +18)
M24	6β,7β,16α,17-Tetrahydroxy-ent-kauranoic acid		GC-MS fragmentation pattern matching published data (EIMS Std)	AtCYP714A1 + 6ꞵ,7ꞵ-dihydroxy-ent-kaurenoic acid (23) (1.2%, +34) AtCYP72A9 + 6ꞵ,7ꞵ-dihydroxy-ent-kaurenoic acid (23) (2.7%, +34)
M25	6β,7ꞵ,13-Trihydroxy-16-epi-ent-kauran-17,19-dioic acid		Electrospray ionization mass spectrometry (ESIMS)	AtCYP714A1 + 6ꞵ,7ꞵ-dihydroxy-ent-kaurenoic acid (23) (0.7%, +48)
M26	6ꞵ,7ꞵ,13-Trihydroxy-ent-kaurenoic acid (34)		Full NMR and HRMS	AtCYP72A9 + 6ꞵ,7ꞵ-dihydroxy-ent-kaurenoic acid (23) (3.6%, +16) AtCYP714A2 + 6ꞵ,7ꞵ-dihydroxy-ent-kaurenoic acid (23) (50.1%, +16)
M27	13,16ꞵ,17-Trihydroxy-ent-kauranoic acid		GC-MS fragmentation pattern (EIMS)	AtCYP714A1 + 16ꞵ,17-dihydroxy-ent-kauranoic acid (21) (5.6%, +16) AtCYP714A2 + 16ꞵ,17-dihydroxy-ent-kauranoic acid (21) (32.8%, +16)
M28	7β,13,16α,17-Tetrahydroxy-ent-kauranoic acid		Electrospray ionization mass spectrometry (ESIMS)	AtCYP714A2 + 7β,16α,17-trihydroxy-ent-kauranoic acid (26) (2.6%, +16)
M29	6ꞵ,7ꞵ,13,16α-Tetrahydroxy-ent-kauranoic acid		Electrospray ionization mass spectrometry (ESIMS)	AtCYP714A1 + 6ꞵ,7ꞵ,16α-trihydroxy-ent-kauranoic acid (27) (16.4%, +16) AtCYP714A2 + 6ꞵ,7ꞵ,16α-trihydroxy-ent-kauranoic acid (27) (14.4%, +16)
M30	16ꞵ,17-Dihydro-GA12-17-oic acid		GC-MS fragmentation pattern matching published data (EIMS Std)	AtCYP714A1 + GA12 (5) (31.8%, +32)
M31	17-Hydroxy-16β,17-dihydro-GA12		Electrospray ionization mass spectrometry (ESIMS)	AtCYP714A1 + GA12 (5) (1.1%, +18) AtCYP72A9 + GA12 (5) (0.9%, +18)
M32	13-Hydroxy-16ꞵ,17-dihydro-GA12-17-oic acid		Electrospray ionization mass spectrometry (ESIMS)	AtCYP714A1 + GA12 (5) (1.0%, +48)
M33	16α,17-Dihydroxy-16,17-dihydro-GA12		GC-MS fragmentation pattern matching published data (EIMS Std)	AtCYP714A1 + GA12 (5) (0.9%, +34) AtCYP72A9 + GA12 (5) (4.8%, +34)
M34	GA53		GC-MS fragmentation pattern matching published data (EIMS Std)	AtCYP72A9 + GA12 (5) (8.0%, +16)
M35	16,17-Epoxy-16,17-dihydro-GA53		GC-MS fragmentation pattern (EIMS)	AtCYP72A9 + GA12 (5) (3.9%, +32)
M36	17-Hydroxy-16β,17-dihydro-GA53		Electrospray ionization mass spectrometry (ESIMS)	AtCYP72A9 + GA12 (5) (1.1%, +34)
M37	GA123 (10)		Full NMR and HRMS	AtCYP714A2 + GA12 (5) (48.7%, +32)
M38	GA111		GC-MS fragmentation pattern matching published data (EIMS Std)	AtCYP714A2 + GA12 (5) (2.8%, +16) At2g36690 + GA12 (5) (0.5%, +16) MdDOX-Co + GA12 (5) (27.4%, +16)
M39	GA14 (6)		Standard	AtGA3ox1 + GA12 (5) (9.8%, +16)
M40	GA9 (7)		Standard	AtGA20ox1 + GA12 (5) (1.1%, -16)
M41	2β-Hydroxy-GA111		GC-MS fragmentation pattern (EIMS)	MdDOX-Co + GA12 (5) (4.8%, +32)
M42		unknown	Electrospray ionization mass spectrometry (ESIMS)	MdDOX-Co + GA12 (5) (0.4%, +32)
M43	16ꞵ,17-Dihydro-GA14-17-oic acid		GC-MS fragmentation pattern (EIMS)	AtCYP714A1 + GA14 (6) (28.0%, +32)
M44	16α-Hydroxy-16,17-dihydro-GA14		Electrospray ionization mass spectrometry (ESIMS)	AtCYP714A1 + GA14 (6) (0.3%, +18) AtCYP72A9 + GA14 (6) (1.0%, +18)
M45	GA83		GC-MS fragmentation pattern matching published data (EIMS Std)	AtCYP72A9 + GA14 (6) (5.5%, +18)
M46	16α,17-Dihydroxy-16,17-dihydro-GA14		Electrospray ionization mass spectrometry (ESIMS)	AtCYP72A9 + GA14 (6) (1.5%, +34)
M47	16,17-Epoxy-16,17-dihydro-GA14		Electrospray ionization mass spectrometry (ESIMS)	AtCYP72A9 + GA14 (6) (0.4%, +16)
M48	GA74 (11)		Full NMR and HRMS	AtCYP714A2 + GA14 (6) (15.1%, +16) MdDOX-Co + GA14 (6) (21.5%, +16)
M49	GA18		Partial NMR	AtCYP714A2 + GA14 (6) (4.1%, +16)
M50		unknown	Electrospray ionization mass spectrometry (ESIMS)	MdDOX-Co + GA14 (6) (0.7%, +16)
M51	16ꞵ,17-Dihydro-GA36-17-oic acid		GC-MS fragmentation pattern (EIMS)	AtCYP714A1 + GA36 (9) (8.7%, +32)
M52		unknown	Electrospray ionization mass spectrometry (ESIMS)	AtGA3ox1 + GA36 (9) (4.0%, +16)
M53	GA4 (2)		Standard	AtGA20ox1 + GA36 (9) (14.9%, -30)
M54	GA13 (8)		Standard	AtGA20ox1 + GA36 (9) (0.8%, +16)
M55	16ꞵ,17-Dihydro-GA13-17-oic acid		GC-MS fragmentation pattern (EIMS)	AtCYP714A1 + GA13 (8) (4.4%, +32)
M56		unknown	Electrospray ionization mass spectrometry (ESIMS)	AtGA20ox1 + GA13 (8) (1.1%, +16)
M57	17-Hydroxy-16β,17-dihydro-GA4		Electrospray ionization mass spectrometry (ESIMS)	AtCYP714A1 + GA4 (2) (5.6%, +18)
M58	GA1 (4)		Standard	AtCYP72A9 + GA4 (2) (38.4%, +16) AtGA3ox1 + GA4 (2) (1.0%, +16)
M59	GA58		GC-MS fragmentation pattern matching published data (EIMS Std)	MdDOX-Co + GA4 (2) (13.2%, +16)
M60	GA49		GC-MS fragmentation pattern matching published data (EIMS Std)	MdDOX-Co + GA4 (2) (7.8%, +32)
M61		unknown	GC-MS fragmentation pattern (EIMS)	MdDOX-Co + GA4 (2) (5.1%, +30)
M62	17-Hydroxy-16β,17-dihydro-GA7		Electrospray ionization mass spectrometry (ESIMS)	AtCYP714A1 + GA7 (3) (4.2%, +18)
M63	GA3 (1)		Standard	AtCYP72A9 + GA7 (3) (44.7%, +16) AtGA3ox1 + GA7 (3) (1.1%, +16)
M64	GA30		GC-MS fragmentation pattern matching published data (EIMS Std)	MdDOX-Co + GA7 (3) (27.1%, +16)
M65		unknown	GC-MS fragmentation pattern (EIMS)	MdDOX-Co + GA7 (3) (3.5%, +16)
